# Supplementary material for: Plasma Ag-Modified α-Fe2O3/g-C3N4 Self-Assembled S-Scheme Heterojunctions with Enhanced Photothermal-Photocatalytic-Fenton Performances
Source: Nanomaterials (Basel). 2022 Nov 27;12(23):4212. doi: 10.3390/nano12234212 (PMC9740289; doi:10.3390/nano12234212)
Supplement: Supplementary file 1 [file nanomaterials-12-04212-s001.zip]

Archive with 1 entries (1 files):
- nanomaterials-2050077-supplementary.pdf
